# Supplementary material for: Socioeconomic status and older adult’s experiences of weight loss: a qualitative secondary analysis
Source: PLoS One. 2025 Apr 22;20(4):e0321313. doi: 10.1371/journal.pone.0321313 (PMC12013945; doi:10.1371/journal.pone.0321313)
Supplement: S1 Table — (ZIP) [file pone.0321313.s001.zip]

Archive with 5 entries (5 files):
- PACE Corrected/S1 table.tif
- PACE Corrected/S1 table.tif
- PACE Corrected/S1 table.tif
- PACE Corrected/S1 table.tif
- PACE Corrected/S1 table.tif
